# Supplementary material for: Biosynthesis of saponin defensive compounds in sea cucumbers
Source: Nat Chem Biol. 2022 Jun 27;18(7):774–81. doi: 10.1038/s41589-022-01054-y (PMC9236903; doi:10.1038/s41589-022-01054-y)
Supplement: Source Data Fig. 2 — Fig. 2a, top, yeast growth inhibition (OD600) of adult tissue crude extracts. Fig. 2a, bottom, RNA-seq FPKM expression values of LDS and PS OSC genes. [file 41589_2022_1054_MOESM3_ESM.zip]

Archive with 2 entries (2 files):
- SD_Figure 2/Source_Data_Fig._2a_bottom_panel.xlsx
- SD_Figure 2/Source_Data_Fig._2a_top_panel.xlsx
