# Supplementary material for: Biosynthesis of saponin defensive compounds in sea cucumbers
Source: Nat Chem Biol. 2022 Jun 27;18(7):774–81. doi: 10.1038/s41589-022-01054-y (PMC9236903; doi:10.1038/s41589-022-01054-y)
Supplement: Source Data Fig. 2 — Fig. 2a, top, yeast growth inhibition (OD600) of adult tissue crude extracts. Fig. 2a, bottom, RNA-seq FPKM expression values of LDS and PS OSC genes. [file 41589_2022_1054_MOESM3_ESM.zip › SD_Figure 2/Source_Data_Fig._2a_bottom_panel.xlsx]

## Sheet: Source Data Fig. 2
Source Data Fig. 2: RNA-seq FPKM expression values of LDS and PS
	AjLDSb						AjPSb
	Replicate1	Replicate2	Replicate3	Mean	SD		Replicate1	Replicate2	Replicate3	Mean	SD
Intestine	0	0.02	0.5	0.173333	0.283078		0.16	0.09	0.12	0.123333	0.0351188
Tentacle	0.1	0.06	0.04	0.0666667	0.0305505		0.26	0.35	0.26	0.29	0.0519615
Muscle	0.05	0.13	0.22	0.133333	0.085049		0.15	0.19	0.03	0.123333	0.0832666
Bodywall	0.37	0.06	0.5	0.31	0.226053		0.4	0.35	0.29	0.346667	0.0550757
Male gonads	11.02	1.96	21.26	11.4133	9.65601		0.46	0.42	0.92	0.6	0.277849
Female gonads	0.04	0.13	0.08	0.0833333	0.0450925		0.27	0.32	0.36	0.316667	0.0450925
Tube feet	0.02	0.22	0.11	0.116667	0.100167		0.22	0.23	0.26	0.236667	0.0208167
