# Supplementary material for: Biosynthesis of saponin defensive compounds in sea cucumbers
Source: Nat Chem Biol. 2022 Jun 27;18(7):774–81. doi: 10.1038/s41589-022-01054-y (PMC9236903; doi:10.1038/s41589-022-01054-y)
Supplement: Source Data Fig. 2 — Fig. 2a, top, yeast growth inhibition (OD600) of adult tissue crude extracts. Fig. 2a, bottom, RNA-seq FPKM expression values of LDS and PS OSC genes. [file 41589_2022_1054_MOESM3_ESM.zip › SD_Figure 2/Source_Data_Fig._2a_top_panel.xlsx]

## Sheet: Source Data Fig. 2-Yeast Growth
Source Data Fig. 2: Yeast growth inhibition (OD@600) of adult tissue crude extracts.
Adult tissues		P.parvimensis-100 µg/ml crude extract					A.japonicus-100 µg/ml crude extract
	Replicate1	Replicate2	Mean	SD			Replicate1	Replicate2	Replicate3	Mean	SD
Intestine	0.5515	0.542	0.54675	0.00671751		Intestine	0.5815	0.4455	0.281	0.436	0.122862
Tentacle	0.052	0.0475	0.04975	0.00318198		Tentacle		0.0545	0.0425	0.0485	0.006
Muscle	0.2685	0.3825	0.3255	0.0806102		Muscle	0.2915	0.5515	0.5955	0.4795	0.125333
Bodywall	0.0405	0.04	0.04025	0.000353553		Bodywall	0.04	0.217		0.1285	0.0885
Male gonads	0.79	0.4085	0.59925	0.269761		Male gonads	0.509	0.5355	0.4855	0.51	0.017
Female gonads	0.3695	0.327	0.34825	0.030052		Female gonads	0.4275	0.4375		0.4325	0.005
Tubefeet	0.08	0.0415	0.06075	0.0272236		Tubefeet	0.04	0.0365	0.0395	0.0386667	0.00144444
						MeOH (control)	0.66	0.639	0.8	0.699667	0.215583
