# Supplementary material for: Biosynthesis of saponin defensive compounds in sea cucumbers
Source: Nat Chem Biol. 2022 Jun 27;18(7):774–81. doi: 10.1038/s41589-022-01054-y (PMC9236903; doi:10.1038/s41589-022-01054-y)
Supplement: Source Data Extended Data Fig. 3 — Yeast growth inhibition (OD600) of crude extract and saponin fractions. [file 41589_2022_1054_MOESM4_ESM.xlsx]

## Sheet: Source Extended Data Fig. 3
Source Extended Data Fig. 3: Yeast growth inhibition of saponin fractions. Yeast growth inhibition (OD@600) of different concentrations of P. parivimensis crude extract and purfied fractions.
	1 µg/ml		5 µgml		25 µg/ml		50 µg/ml		75 µg/ml		100 µg/ml
	Replicate1	Replicate2	Replicate1	Replicate2	Replicate1	Replicate2	Replicate1	Replicate2	Replicate1	Replicate2	Replicate1	Replicate2
MeOH	0.67	0.67	0.72	0.66	0.66	0.72	0.73	0.71	0.72	0.8	0.68	0.68
Crude	0.65	0.67	0.71	0.67	0.12	0	0.01	0.003	0.06	0.06	0	0
Fr1&2	0.64	0.68	0.78	0.68	0.69	0.67	0.68	0.7	0.72	0.65	0.71	0.67
Fr3	0.68	0.66	0.67	0.66	0.68	0.66	0.66	0.67	0.7	0.67	0.67	0.68
Fr4	0.66	0.66	0.68	0.68	0.01	0	0	0	0	0	0	0
Fr5	0.31	0.65	0.01	0.01	0	0	0.01	0	0	0	0	0
Fr6	0.03	0.6	0	0	0	0	0.01	0.01	0.02	0	0	0
Fr7	0.69	0.69	0.67	0.67	0.02	0.01	0.07	0	0	0.01	0	0
	1 µg/ml		5 µgml		25 µg/ml		50 µg/ml		75 µg/ml		100 µg/ml
	Mean	SD	Mean	SD	Mean	SD	Mean	SD	Mean	SD	Mean	SD
MeOH	0.67	0	0.69	0.0424264	0.69	0.0424264	0.72	0.0141421	0.76	0.0565685	0.68	0
Crude	0.66	0.0141421	0.69	0.0282843	0.06	0.0848528	0.0065	0.00494975	0.06	0	0	0
Fr1&2	0.66	0.0282843	0.73	0.0707107	0.68	0.0141421	0.69	0.0141421	0.685	0.0494975	0.69	0.0282843
Fr3	0.67	0.0141421	0.665	0.00707107	0.67	0.0141421	0.665	0.00707107	0.685	0.0212132	0.675	0.00707107
Fr4	0.66	0	0.68	0	0.005	0.00707107	0	0	0	0	0	0
Fr5	0.48	0.240416	0.01	0	0	0	0.005	0.00707107	0	0	0	0
Fr6	0.315	0.403051	0	0	0	0	0.01	0	0.01	0.0141421	0	0
Fr7	0.69	0	0.67	0	0.015	0.00707107	0.035	0.0494975	0.005	0.00707107	0	0
