# Supplementary material for: Biosynthesis of saponin defensive compounds in sea cucumbers
Source: Nat Chem Biol. 2022 Jun 27;18(7):774–81. doi: 10.1038/s41589-022-01054-y (PMC9236903; doi:10.1038/s41589-022-01054-y)
Supplement: Source Data Extended Data Fig. 5 — Yeast growth inhibition (OD600) of early-stage extracts of P. parvimensis and A. japonicus sea cucumbers. [file 41589_2022_1054_MOESM5_ESM.xlsx]

## Sheet: Source Extended Data Fig. 5
Source Extended Data Fig. 5: Yeast growth inhibition (OD@600) of early-stage extracts of P. parvimensis and A. japonicus sea cucumbers.
A. japonicus							A. japonicus
		10 µg/ml	25 µg/ml	50 µg/ml	100 µg/ml			Mean					SD
Cleavage1	Replicate1	0.9	0.04	0.026	0.019			10 µg/ml	25 µg/ml	50 µg/ml	100 µg/ml	MeOH	10 µg/ml	25 µg/ml	50 µg/ml	100 µg/ml	MeOH
	Replicate2	1.25	0.034	0.021	0.009		Cleavage	1.075	0.037	0.0235	0.014	1.38333	0.175	0.003	0.0025	0.005	0.344
Blastula3	Replicate1	1.582	0.032	0.027	0.019		Blastula	1.4165	0.029	0.0225	0.0135		0.1655	0.003	0.0045	0.0055
	Replicate2	1.251	0.026	0.018	0.008		Gastrula	1.088	0.028	0.0355	0.007		0.08	0.019	0.0065	0.002
Gastrula3	Replicate1	1.168	0.047	0.029	0.005		Pre_auricularia	1.1715	0.4955	0.0465	0.016		0.1595	0.3125	0.0115	0.002
	Replicate2	1.008	0.009	0.042	0.009
Pre_auricularia	Replicate1	1.331	0.183	0.035	0.014
	Replicate2	1.012	0.808	0.058	0.018
MeOH	Replicate1	1.204
	Replicate2	1.166
	Replicate3	1.78
P. parvimensis							P. parvimensis	Mean					SD
		10 µg/ml	25 µg/ml	50 µg/ml	100 µg/ml			10 µg/ml	25 µg/ml	50 µg/ml	100 µg/ml	MeOH	10 µg/ml	25 µg/ml	50 µg/ml	100 µg/ml	MeOH
Unfertilized	Replicate1	1.305	1.304	0.036	0.016		Unfertilized	1.1615	1.1585	0.046	0.0205	1.38333	0.1435	0.1455	0.01	0.0045	0.344
	Replicate2	1.018	1.013	0.056	0.025		Fertilized	1.1465	1.178	0.639	0.0155		0.1135	0.085	0.585	0.0005
Fertilized	Replicate1	1.26	1.263	0.054	0.016		2d embryo	1.1695	1.2085	1.161	0.028		0.0675	0.1135	0.094	0.002
	Replicate2	1.033	1.093	1.224	0.015		4d larvae	1.119	1.1595	0.4155	0.013		0.058	0.1155	0.3635	0.002
2d embryo	Replicate1	1.237	1.322	1.255	0.026
	Replicate2	1.102	1.095	1.067	0.03
4d larvae	Replicate1	1.177	1.275	0.052	0.011
	Replicate2	1.061	1.044	0.779	0.015
MeOH	Replicate1	1.204
	Replicate2	1.166
	Replicate3	1.78
