# Supplementary material for: Biosynthesis of saponin defensive compounds in sea cucumbers
Source: Nat Chem Biol. 2022 Jun 27;18(7):774–81. doi: 10.1038/s41589-022-01054-y (PMC9236903; doi:10.1038/s41589-022-01054-y)
Supplement: Source Data Extended Data Fig. 6 — Quantification of sterols in A. japonicus adult tissue extracts. [file 41589_2022_1054_MOESM6_ESM.xlsx]

## Sheet: Source Extended Data Fig. 6
Source Extended Data Fig. 6: Quantification of sterols in A. japonicus adult tissues.
		Sterols (µg/mg tissue)				Mean (µg/mg tissue)				SD (µg/mg tissue)
		Cholesterol (5)	Lathosterol (7)	14α-methyl cholest- 9(11)-en-3ß-ol (11)		Cholesterol (5)	Lathosterol (7)	14α-methyl cholest- 9(11)-en-3ß-ol (11)		Cholesterol (5)	Lathosterol (7)	14α-methyl cholest- 9(11)-en-3ß-ol (11)
Intestine	Replicate1	4.81002	183.215	393.84		16.9819	232.308	564.064		17.2136	69.4271	240.734
	Replicate2	29.1537	281.4	734.289
Tentacle	Replicate1	12.1165	382.033	1100.75		14.0694	299.795	822.074		2.76181	116.303	394.103
	Replicate2	16.0223	217.556	543.4
Muscle	Replicate1	0	73.5567	164.122		0.488657	60.1619	127.448		0.691066	18.9431	51.8645
	Replicate2	0.977314	46.7671	90.7744
Bodywall	Replicate1	0.284647	0	34.8649		5.98128	6.17151	71.8152		8.05625	8.72784	52.2555
	Replicate2	11.6779	12.343	108.765
Male gonads	Replicate1	7.14259	67.5692	276.33		6.43509	73.884	197.788		1.00057	8.93044	111.075
	Replicate2	5.72758	80.1988	119.246
Female gonads	Replicate1	62.6434	37.5919	92.7425		38.0836	61.9684	94.3556		34.7329	34.4736	2.2813
	Replicate2	13.5237	86.345	95.9687
Tubefeet	Replicate1	5.00337	91.6768	453.032		5.03513	86.2488	598.997		0.0449205	7.6764	206.426
	Replicate2	5.06689	80.8208	744.962
